# Supplementary material for: The impact of insurance institutional investors on corporate value from selection and creation perspective
Source: PLoS One. 2022 Jul 1;17(7):e0269520. doi: 10.1371/journal.pone.0269520 (PMC9249200; doi:10.1371/journal.pone.0269520)
Supplement: S1 Data — (ZIP) [file pone.0269520.s001.zip]

Archive with 1 entries (1 files):
- data.dta
